# Supplementary material for: Efficient Removal of Cationic Dye by Biomimetic Amorphous Calcium Carbonate: Behavior and Mechanisms
Source: Molecules. 2024 Nov 18;29(22):5426. doi: 10.3390/molecules29225426 (PMC11597820; doi:10.3390/molecules29225426)
Supplement: Supplementary file 1 [file molecules-29-05426-s001.zip]

Archive with 1 entries (1 files):
- molecules-3288745-supplementary.pdf
